# Supplementary material for: Polygenic contribution to the relationship of loneliness and social isolation with schizophrenia
Source: Nat Commun. 2022 Jan 10;13:51. doi: 10.1038/s41467-021-27598-6 (PMC8748758; doi:10.1038/s41467-021-27598-6)
Supplement: Supplementary file 4 — Supplementary Data 1 [file 41467_2021_27598_MOESM4_ESM.xlsx]

## Sheet: SUPP_Data_1
Supplementary Data 1.
A) MTAG_LONELINESS_AND_SOCIAL_ISOLATION										B)
P_threshold	pseudo-R2 (%)	CI_inf (R2)	CI_sup (R2)	P	P-FDR corr	N_SNPs			Trait	P_threshold	pseudo-R2 (%)	CI_inf (R2)	CI_sup (R2)	P	P-FDR corr	N_SNPs
5e-08	0.132379	-0.123386	0.388143	0.0971652	0.124971	19			LONELINESS (UKBB)	5e-08	0.0441527	-0.0764937	0.164799	0.722433	0.74304	8
5e-05	0.0691424	-0.10473	0.243015	0.369423	0.3694	370			LONELINESS (UKBB)	5e-05	0.0752848	-0.105966	0.256536	0.320191	0.371845	284
0.001	0.114749	-0.123164	0.352661	0.145233	0.16335	2536			LONELINESS (UKBB)	0.001	0.0789179	-0.112931	0.270767	0.303476	0.3642	2396
0.01	0.464432	-0.0526775	0.981541	0.000464063	0.00174	13370			LONELINESS (UKBB)	0.01	0.333639	-0.107826	0.775105	0.00420764	0.0112371	13752
0.05	0.560532	-0.0149185	1.13598	0.000121149	0.001089	44359			LONELINESS (UKBB)	0.05	0.406932	-0.0792614	0.893126	0.00141772	0.009036	45690
0.1	0.453892	-0.0632137	0.970997	0.0005801	0.00174	73279			LONELINESS (UKBB)	0.1	0.372663	-0.0987435	0.844069	0.00237385	0.009036	75590
0.2	0.315925	-0.113852	0.745702	0.00515467	0.0115875	119646			LONELINESS (UKBB)	0.2	0.243371	-0.133457	0.620199	0.0188044	0.0356211	122620
0.5	0.277346	-0.121321	0.676014	0.00708262	0.012744	363742			LONELINESS (UKBB)	0.5	0.182933	-0.138301	0.504168	0.0486461	0.0697846	216925
1	0.272586	-0.125299	0.670471	0.0101222	0.01515	294203			LONELINESS (UKBB)	1	0.180101	-0.138608	0.498809	0.0504095	0.0697846	294479
									FAMILY/FRIENDS VISITS	5e-08	0.0532145	-0.0870374	0.193466	0.510139	0.556473	11
									FAMILY/FRIENDS VISITS	5e-05	0.0542603	-0.0883588	0.196879	0.534149	0.565518	291
									FAMILY/FRIENDS VISITS	0.001	0.154629	-0.13028	0.439538	0.0685532	0.0914667	2469
C) MTAG_LONELINESS_AND_SOCIAL_ISOLATION									FAMILY/FRIENDS VISITS	0.01	0.217986	-0.125274	0.561247	0.0267721	0.0438545	14000
P_threshold	pseudo-R2 (%)	CI_inf (R2)	CI_sup (R2)	P	P-FDR corr	N_SNPs			FAMILY/FRIENDS VISITS	0.05	0.366879	-0.0938517	0.827609	0.00239316	0.009036	46476
0,05 - 0,1	0.0411855	-0.072379	0.15475	0.883291	-	28920			FAMILY/FRIENDS VISITS	0.1	0.34286	-0.105558	0.791278	0.00363905	0.01092	76465
0,05 - 0,2	0.0522782	-0.0898115	0.194368	0.56864	-	75287			FAMILY/FRIENDS VISITS	0.2	0.416478	-0.0774846	0.91044	0.00123187	0.009036	123439
0,05 - 0,5	0.0402195	-0.0710838	0.151523	0.981309	-	147746			FAMILY/FRIENDS VISITS	0.5	0.374296	-0.094157	0.84275	0.00251465	0.009036	217287
0,05 - 1	0.0431011	-0.0755743	0.161777	0.767973	-	249844			FAMILY/FRIENDS VISITS	1	0.386955	-0.0898665	0.863777	0.00210388	0.009036	294477
									ABLE TO CONFIDE	5e-08	0.104734	-0.127337	0.336805	0.189304	0.234993	7
									ABLE TO CONFIDE	5e-05	0.17981	-0.137354	0.496973	0.0469586	0.0697846	338
									ABLE TO CONFIDE	0.001	0.184649	-0.130247	0.499545	0.0421776	0.0660522	2479
									ABLE TO CONFIDE	0.01	0.239079	-0.119713	0.597872	0.015989	0.032	13845
									ABLE TO CONFIDE	0.05	0.28402	-0.105601	0.67364	0.00740861	0.017784	46047
									ABLE TO CONFIDE	0.1	0.257903	-0.11833	0.634136	0.0129809	0.02925	75817
									ABLE TO CONFIDE	0.2	0.249865	-0.118147	0.617877	0.0144167	0.0304941	122700
									ABLE TO CONFIDE	0.5	0.227896	-0.122978	0.578769	0.0208199	0.0372	216846
									ABLE TO CONFIDE	1	0.225908	-0.124197	0.576013	0.0217266	0.0372	294443
									N PEOPLE IN HOUSEHOLD	5e-08	0.0410079	-0.0735717	0.155587	0.944974	0.945	2
									N PEOPLE IN HOUSEHOLD	5e-05	0.056984	-0.0904253	0.204393	0.48181	0.542025	112
									N PEOPLE IN HOUSEHOLD	0.001	0.130547	-0.134096	0.39519	0.0983704	0.126514	1691
									N PEOPLE IN HOUSEHOLD	0.01	0.537308	-0.0184466	1.11206	0.000314111	0.009036	11515
									N PEOPLE IN HOUSEHOLD	0.05	0.432939	-0.0684907	0.934368	0.000789203	0.009036	42085
									N PEOPLE IN HOUSEHOLD	0.1	0.457846	-0.056567	0.972259	0.000558672	0.009036	71622
									N PEOPLE IN HOUSEHOLD	0.2	0.325964	-0.104758	0.756686	0.00436816	0.0112371	119191
									N PEOPLE IN HOUSEHOLD	0.5	0.347539	-0.0987695	0.793847	0.00307062	0.0100473	215352
									N PEOPLE IN HOUSEHOLD	1	0.374632	-0.0898158	0.83908	0.00202423	0.009036	294536
