# Supplementary material for: Polygenic contribution to the relationship of loneliness and social isolation with schizophrenia
Source: Nat Commun. 2022 Jan 10;13:51. doi: 10.1038/s41467-021-27598-6 (PMC8748758; doi:10.1038/s41467-021-27598-6)
Supplement: Supplementary file 5 — Supplementary Data 2 [file 41467_2021_27598_MOESM5_ESM.xlsx]

## Sheet: SUPP DATA 2A
Supplementary Data 2A
A1) SCZ[ALL] (using SNPs present in LNL-ISO MTAG )								A2) SCZ[noLNL] (using SNPs present in LNL-ISO MTAG ) - P_LNL-ISO > 0,05
P_threshold	R2_liab	CI_inf (R2_liab)	CI_sup (R2_liab)	P	P-FDR corr	N_SNPs		P_threshold	R2_liab	CI_inf (R2_liab)	CI_sup (R2_liab)	P	P-FDR corr	N_SNPs
5e-08	0.992789	0.521793	1.46379	1.16426e-15	1.74e-15	116		5e-08	0.666122	0.268126	1.06412	4.20443e-11	5.72727e-11	89
5e-05	2.95482	2.14499	3.76464	3.11102e-41	9.99643e-41	1078		5e-05	2.23803	1.49406	2.98199	2.14198e-32	6.01875e-32	893
0.001	3.41771	2.54881	4.28661	1.00095e-46	3.46154e-46	4101		0.001	2.79069	1.96742	3.61397	2.21278e-39	6.63e-39	3607
0.01	4.71097	3.6888	5.73314	3.24981e-61	2.08929e-60	14580		0.01	3.89116	2.93122	4.8511	3.14036e-52	1.1775e-51	13262
0.05	5.42663	4.30409	6.54916	2.5229e-69	1.134e-67	37686		0.05	4.7146	3.64436	5.78483	9.78513e-62	7.3425e-61	34756
0.1	5.32764	4.21525	6.44002	3.30064e-68	7.425e-67	57174		0.1	4.55577	3.49788	5.61366	5.96308e-60	2.98e-59	52965
0.2	5.29929	4.19383	6.40474	7.30264e-68	1.095e-66	85991		0.2	4.60431	3.54015	5.66847	2.71071e-60	1.52437e-59	79959
0.5	5.11236	4.0237	6.20102	8.62214e-66	9.6975e-65	140104		0.5	4.40914	3.36996	5.44833	3.47736e-58	1.566e-57	130798
1	4.9991	3.92095	6.07724	1.44179e-64	1.296e-63	181378		1	4.31198	3.28153	5.34243	4.30531e-57	1.76318e-56	169574
A3) SCZ[LNL] (using SNPs present in LNL-ISO MTAG ) - P_LNL-ISO < 0,05								A4) SCZ[CONC]: SCZ GWAS (using SNPs present in LNL-ISO MTAG ) - P_LNL-ISO < 0,05 - BETA SIGN CONCORDANCE
P_threshold	R2_liab	CI_inf (R2_liab)	CI_sup (R2_liab)	P	P-FDR corr	N_SNPs		P_threshold	R2_liab	CI_inf (R2_liab)	CI_sup (R2_liab)	P	P-FDR corr	N_SNPs
5e-08	0.454249	0.132448	0.77605	6.13152e-08	7.88143e-08	27		5e-08	0.318407	0.0514817	0.585333	6.81081e-06	7.29643e-06	20
5e-05	1.01295	0.531135	1.49477	5.43414e-16	8.42586e-16	185		5e-05	0.626149	0.248833	1.00347	1.9119e-10	2.52794e-10	134
0.001	0.978553	0.503503	1.4536	1.72343e-15	2.49677e-15	494		0.001	0.725017	0.315723	1.13431	6.47167e-12	9.09844e-12	325
0.01	1.68545	1.05851	2.3124	4.22752e-25	8.65227e-25	1318		0.01	1.20265	0.673185	1.73211	1.28278e-18	2.05714e-18	801
0.05	1.67494	1.06397	2.28591	5.92073e-25	1.11e-24	2930		0.05	1.46691	0.887451	2.04636	2.71269e-22	4.51667e-22	1707
0.1	1.89819	1.25026	2.54611	6.43328e-28	1.4805e-27	4209		0.1	1.59387	0.988351	2.19939	5.32762e-24	9.225e-24	2409
0.2	1.90024	1.25214	2.54833	6.5812e-28	1.4805e-27	6032		0.2	1.66353	1.05634	2.27071	5.67555e-25	1.11e-24	3400
0.5	1.93186	1.27975	2.58396	2.39551e-28	6.35294e-28	9306		0.5	1.67908	1.06776	2.2904	3.89941e-25	8.35714e-25	5166
1	1.91109	1.26116	2.56103	4.66553e-28	1.1675e-27	11804		1	1.65543	1.05052	2.26034	8.0244e-25	1.4436e-24	6468
A5) SCZ[DISC]: SCZ GWAS (using SNPs present in LNL-ISO MTAG ) - P_LNL-SO < 0,05 - BETA SIGN DISCORDANCE								A6) SCZ (ALL-CLOZUK) SCZ GWAS (using SNPs present in LNL-ISO MTAG ) - Using SCZ-GWAS summary statistics from Pardiñas el al (2018)
P_threshold	R2_liab	CI_inf	CI_sup	P	P-FDR corr	N_SNPs		P_threshold	R2_liab	CI_inf (R2_liab)	CI_sup (R2_liab)	P	P-FDR corr	N_SNPs
5e-08	0.155234	-0.0276232	0.338092	0.00198795	0.00199	7		5e-08	1.41862	0.826925	2.01032	9.95e-22	5.28e-72	197
5e-05	0.413411	0.108189	0.718634	2.44485e-07	2.96757e-07	51		5e-05	3.23055	2.33067	4.13044	1.23e-44	9.86e-72	1500
0.001	0.252183	0.0141626	0.490204	6.44504e-05	6.59659e-05	169		0.001	4.40395	3.37642	5.43148	4.99e-58	6.38e-69	5849
0.01	0.445978	0.135234	0.756722	8.43275e-08	1.05375e-07	517		0.01	5.13507	4.02359	6.24655	8.03e-66	1.3e-67	20069
0.05	0.288052	0.0418063	0.534298	1.76738e-05	1.85233e-05	1223		0.05	5.75657	4.58693	6.92621	2.19e-72	1.08e-67	52430
0.1	0.363603	0.0849362	0.64227	1.2757e-06	1.51579e-06	1800		0.1	5.82096	4.64439	6.99752	5.87e-73	1.2e-65	79882
0.2	0.321783	0.0560812	0.587485	5.51557e-06	6.05854e-06	2632		0.2	5.486	4.34068	6.63131	2.13e-69	6.42e-58	121429
0.5	0.329896	0.0607814	0.599011	4.15491e-06	4.78846e-06	4140		0.5	5.37173	4.2337	6.50975	5.79e-68	1.39e-44	199741
1	0.323868	0.05826	0.589476	5.11237e-06	5.74875e-06	5336		1	5.3663	4.22775	6.50485	5.98e-68	9.95e-22	262647

## Sheet: SUPP DATA 2B
Supplementary Data 2B
B1) SCZ[ALL] (using SNPs present in LNL-ISO MTAG )									B2) SCZ[noLNL] (using SNPs present in LNL-ISO MTAG ) - P_LNL-ISO > 0,05
Decile	OR	CI_inf (OR)	CI_sup (OR)	P					Decile	OR	CI_inf (OR)	CI_sup (OR)	P
1	0.226055	0.15608	0.327401	3.6e-15					1	0.364001	0.256785	0.515984	1.37e-08
2	0.45972	0.328193	0.643957	6.19e-06					2	0.58896	0.422626	0.820759	0.00177
3	0.494168	0.351108	0.695516	5.29e-05					3	0.610548	0.438985	0.849161	0.00337
4	0.779282	0.555677	1.09286	0.148					4	1.30205	0.938755	1.80594	0.114
6	1.26439	0.901608	1.77314	0.174					6	1.4762	1.05636	2.06291	0.0225
7	1.68613	1.19803	2.37309	0.00273					7	1.65843	1.19621	2.29925	0.00241
8	2.21954	1.55175	3.17469	1.26e-05					8	3.49936	2.4355	5.02792	1.25e-11
9	2.24615	1.58856	3.17595	4.68e-06					9	2.51812	1.79342	3.53567	9.64e-08
10	2.97151	2.02667	4.35684	2.43e-08					10	3.47529	2.40537	5.02112	3.24e-11
B3) SCZ[CONC]: SCZ GWAS (using SNPs present in LNL-ISO MTAG ) - P_LNL-ISO < 0,05 - BETA SIGN CONCORDANCE									B4) SCZ[DISC]: SCZ GWAS (using SNPs present in LNL-ISO MTAG ) - P_LNL-SO < 0,05 - BETA SIGN DISCORDANCE
Decile	OR	CI_inf (OR)	CI_sup (OR)	P					Decile	OR	CI_inf (OR)	CI_sup (OR)	P
1	0.813368	0.580967	1.13874	0.229					1	0.707249	0.504317	0.991839	0.0447
2	0.95615	0.681574	1.34134	0.795					2	1.12757	0.80641	1.57663	0.483
3	0.935741	0.673857	1.2994	0.692					3	1.22201	0.873504	1.70955	0.242
4	0.993301	0.712786	1.38421	0.968					4	1.02415	0.730005	1.43681	0.89
6	1.45248	1.03618	2.03603	0.0303					6	1.28669	0.917939	1.80356	0.143
7	1.61581	1.15247	2.26543	0.00538					7	1.19459	0.852423	1.67411	0.302
8	1.82051	1.30922	2.53149	0.000368					8	1.77635	1.25413	2.51603	0.00122
9	2.25701	1.5857	3.21251	6.19e-06					9	1.59592	1.14238	2.22952	0.00614
10	2.95345	2.06764	4.21873	2.63e-09					10	1.51856	1.06711	2.16101	0.0203
