# Supplementary material for: Polygenic contribution to the relationship of loneliness and social isolation with schizophrenia
Source: Nat Commun. 2022 Jan 10;13:51. doi: 10.1038/s41467-021-27598-6 (PMC8748758; doi:10.1038/s41467-021-27598-6)
Supplement: Supplementary file 7 — Supplementary Data 4 [file 41467_2021_27598_MOESM7_ESM.xlsx]

## Sheet: supp data 4
Supplementary Data 4
A)								Prevalence = 0.01								Prevalence from Orrico Sanchez et al. (2020): males = 0.0079; females = 0.0045
SCZ[noLNL]		P_Threshold	N_SNPs	ALL SUBJECTS				MEN				WOMEN				MEN			WOMEN
				R2_liab (%)	CI_inf (R2_liab)	CI_sup (R2_liab)	P	R2_liab (%)	CI_inf (R2_liab)	CI_sup (R2_liab)	P	R2_liab (%)	CI_inf (R2_liab)	CI_sup (R2_liab)	P	R2_liab (%)	CI_inf (R2_liab)	CI_sup (R2_liab)	R2_liab (%)	CI_inf (R2_liab)	CI_sup (R2_liab)
		5e-08	89	0.666122	0.268126	1.06412	4.2e-11	0.754021	0.16564	1.3424	6.87e-08	0.543536	0.00494015	1.08213	0.000117519	0.71504	0.148166	1.28191	0.46308	0.00122745	0.924932
		5e-05	893	2.23803	1.49406	2.98199	2.14e-32	2.7313	1.63022	3.83238	8.23e-24	1.6215	0.650578	2.59242	1.95e-10	2.5904	1.52676	3.65405	1.36464	0.548566	2.18072
		0.001	3607	2.79069	1.96742	3.61397	2.21e-39	2.8594	1.72993	3.98886	8.61e-25	2.62732	1.3962	3.85844	5.86e-16	2.70233	1.62881	3.77585	2.20638	1.17994	3.23282
		0.01	13262	3.89116	2.93122	4.8511	3.14e-52	3.99747	2.65447	5.34046	8.5e-33	3.67202	2.22397	5.12006	3.2e-21	3.77593	2.51014	5.04172	3.08612	1.87945	4.29279
		0.05	34756	4.7146	3.64436	5.78483	9.79e-62	4.78307	3.26747	6.29868	2.66e-38	4.51065	2.90293	6.11837	3.47e-25	4.51769	3.0917	5.94367	3.78655	2.43749	5.13561
		0.1	52965	4.55577	3.49788	5.61366	5.96e-60	4.68076	3.18283	6.1787	1.17e-37	4.37836	2.75608	6.00064	3.61e-24	4.41866	3.00778	5.82955	3.6813	2.32391	5.03868
		0.2	79959	4.60431	3.54015	5.66847	2.71e-60	4.80167	3.28497	6.31837	2.82e-38	4.30405	2.68772	5.92039	6.3e-24	4.53678	3.10283	5.97073	3.61885	2.27797	4.95973
		0.5	130798	4.40914	3.36996	5.44833	3.48e-58	4.60688	3.12367	6.09008	6.15e-37	4.16874	2.56866	5.76883	4.3e-23	4.35165	2.94633	5.75698	3.50215	2.18666	4.81764
		1	169574	4.31198	3.28153	5.34243	4.31e-57	4.48139	3.01976	5.94302	4.09e-36	4.14057	2.54882	5.73232	8.56e-23	4.23398	2.8454	5.62256	3.48078	2.1669	4.79465
								Prevalence = 0.01								Prevalence from Orrico Sanchez et al. (2020): males = 0.0079; females = 0.0045
SCZ[LNL]		P_Threshold	N_SNPs	ALL SUBJECTS				MEN				WOMEN				MEN			WOMEN
				R2_liab (%)	CI_inf (R2_liab)	CI_sup (R2_liab)	P	R2_liab (%)	CI_inf (R2_liab)	CI_sup (R2_liab)	P	R2_liab (%)	CI_inf (R2_liab)	CI_sup (R2_liab)	P	R2_liab (%)	CI_inf (R2_liab)	CI_sup (R2_liab)	R2_liab (%)	CI_inf (R2_liab)	CI_sup (R2_liab)
		5e-08	27	0.454249	0.132448	0.77605	6.13e-08	0.63651	0.0873452	1.18568	6.73e-07	0.25888	-0.1119	0.62966	0.00815623	0.605476	0.0864623	1.12449	0.218594	-0.0992521	0.536441
		5e-05	185	1.01295	0.531135	1.49477	5.43e-16	1.07781	0.366039	1.78958	7.86e-11	0.91282	0.19041	1.63523	1.06e-06	1.02335	0.360009	1.68669	0.767884	0.157787	1.37798
		0.001	494	0.978553	0.503503	1.4536	1.72e-15	1.22959	0.461968	1.99722	5.21e-12	0.679571	0.0525104	1.30663	2.82e-05	1.17033	0.465554	1.8751	0.576365	0.0343418	1.11839
		0.01	1318	1.68545	1.05851	2.3124	4.23e-25	1.82415	0.885678	2.76262	7.51e-17	1.56427	0.607824	2.52072	4.7e-10	1.737	0.869639	2.60436	1.31375	0.520716	2.10678
		0.05	2930	1.67494	1.06397	2.28591	5.92e-25	1.58713	0.719637	2.45463	6.78e-15	1.8767	0.845356	2.90805	9.45e-12	1.51179	0.711343	2.31224	1.58406	0.703195	2.46492
		0.1	4209	1.89819	1.25026	2.54611	6.43e-28	1.9618	1.0024	2.9212	3.84e-18	1.77289	0.785435	2.76035	1.9e-11	1.86821	0.986639	2.74978	1.50065	0.650493	2.3508
		0.2	6032	1.90024	1.25214	2.54833	6.58e-28	1.99253	1.03301	2.95206	1.86e-18	1.70257	0.734122	2.67101	4.79e-11	1.89659	1.01277	2.78042	1.43797	0.614887	2.26106
		0.5	9306	1.93186	1.27975	2.58396	2.4e-28	2.01956	1.05375	2.98536	1.22e-18	1.74283	0.764156	2.72151	2.49e-11	1.92231	1.02289	2.82173	1.47214	0.64176	2.30253
		1	11804	1.91109	1.26116	2.56103	4.67e-28	2.01997	1.05007	2.98987	1.23e-18	1.69719	0.729752	2.66463	4.79e-11	1.92302	1.02297	2.82307	1.43401	0.613815	2.2542
								Prevalence = 0.01								Prevalence from Orrico Sanchez et al. (2020): males = 0.0079; females = 0.0045
SCZ[CONC]		P_Threshold	N_SNPs	ALL SUBJECTS				MEN				WOMEN				MEN			WOMEN
				R2_liab (%)	CI_inf (R2_liab)	CI_sup (R2_liab)	P	R2_liab (%)	CI_inf (R2_liab)	CI_sup (R2_liab)	P	R2_liab (%)	CI_inf (R2_liab)	CI_sup (R2_liab)	P	R2_liab (%)	CI_inf (R2_liab)	CI_sup (R2_liab)	R2_liab (%)	CI_inf (R2_liab)	CI_sup (R2_liab)
		5e-08	20	0.318407	0.0514817	0.585333	6.81e-06	0.444654	-0.00853711	0.897845	4.24266e-05	0.177528	-0.122895	0.477951	0.0338812	0.417143	-0.00396993	0.838255	0.149511	-0.112298	0.411321
		5e-05	134	0.626149	0.248833	1.00347	1.91e-10	0.512641	0.0320105	0.993272	1.10675e-05	0.915697	0.179945	1.65145	3.45157e-06	0.486505	0.0361288	0.936882	0.763824	0.152354	1.37529
		0.001	325	0.725017	0.315723	1.13431	6.47e-12	0.716246	0.145024	1.28747	1.66997e-07	0.801149	0.0965621	1.50574	1.15552e-05	0.680389	0.139159	1.22162	0.67375	0.0829399	1.26456
		0.01	801	1.20265	0.673185	1.73211	1.28e-18	1.05632	0.354092	1.75854	2.04297e-10	1.65368	0.650166	2.65719	1.37917e-09	0.999157	0.33291	1.6654	1.3856	0.533924	2.23727
		0.05	1707	1.46691	0.887451	2.04636	2.71e-22	1.09767	0.387225	1.80811	9.32774e-11	2.28089	1.10835	3.45342	2.95033e-13	1.03841	0.360075	1.71675	1.91799	0.931809	2.90418
		0.1	2409	1.59387	0.988351	2.19939	5.33e-24	1.25674	0.492769	2.02072	3.51727e-12	2.24204	1.09416	3.38992	1.87937e-13	1.18669	0.458829	1.91454	1.88309	0.911859	2.85431
		0.2	3400	1.66353	1.05634	2.27071	5.68e-25	1.38856	0.587006	2.19012	2.70089e-13	2.15408	1.03307	3.27509	4.63704e-13	1.31277	0.551488	2.07405	1.81154	0.874003	2.74908
		0.5	5166	1.67908	1.06776	2.2904	3.9e-25	1.41355	0.606586	2.22051	1.99709e-13	2.15286	1.02956	3.27616	3.68753e-13	1.33643	0.565307	2.10755	1.81258	0.880376	2.74478
		1	6468	1.65543	1.05052	2.26034	8.02e-25	1.39765	0.598192	2.19711	2.74505e-13	2.11281	1.00157	3.22405	5.97064e-13	1.32111	0.556121	2.08609	1.78058	0.859014	2.70214
								Prevalence = 0.01								Prevalence from Orrico Sanchez et al. (2020): males = 0.0079; females = 0.0045
SCZ[DISC]		P_Threshold	N_SNPs	ALL SUBJECTS				MEN				WOMEN				MEN			WOMEN
				R2_liab (%)	CI_inf (R2_liab)	CI_sup (R2_liab)	P	R2_liab (%)	CI_inf (R2_liab)	CI_sup (R2_liab)	P	R2_liab (%)	CI_inf (R2_liab)	CI_sup (R2_liab)	P	R2_liab (%)	CI_inf (R2_liab)	CI_sup (R2_liab)	R2_liab (%)	CI_inf (R2_liab)	CI_sup (R2_liab)
		5e-08	7	0.155234	-0.0276232	0.338092	0.00199	0.230554	-0.0872873	0.548395	0.00412186	0.126718	-0.129284	0.38272	0.0928855	0.221318	-0.083592	0.526228	0.104753	-0.102838	0.312344
		5e-05	51	0.413411	0.108189	0.718634	2.44e-07	0.673825	0.109941	1.23771	1.61641e-07	0.121585	-0.118642	0.361813	0.0528047	0.639419	0.115	1.16384	0.104041	-0.102994	0.311075
		0.001	169	0.252183	0.0141626	0.490204	6.45e-05	0.503533	0.016786	0.990281	8.6889e-06	0.0637443	-0.0976412	0.22513	0.27367	0.475241	0.0215797	0.928903	0.0543236	-0.0837054	0.192353
		0.01	517	0.445978	0.135234	0.756722	8.43e-08	0.693592	0.122401	1.26478	1.9836e-07	0.174963	-0.122048	0.471975	0.0183973	0.655084	0.108632	1.20154	0.148864	-0.0996636	0.397391
		0.05	1223	0.288052	0.0418063	0.534298	1.77e-05	0.499995	0.0245115	0.975478	1.07686e-05	0.101786	-0.116488	0.320061	0.108664	0.475043	0.0146598	0.935426	0.0862421	-0.0971535	0.269638
		0.1	1800	0.363603	0.0849362	0.64227	1.28e-06	0.696295	0.132375	1.26021	1.55323e-07	0.0859527	-0.110246	0.282151	0.163114	0.658941	0.12033	1.19755	0.0739329	-0.0940256	0.241891
		0.2	2632	0.321783	0.0560812	0.587485	5.52e-06	0.627533	0.0918043	1.16326	6.38825e-07	0.0744427	-0.103987	0.252873	0.221619	0.595319	0.0894811	1.10116	0.0635817	-0.0895414	0.216705
		0.5	4140	0.329896	0.0607814	0.599011	4.15e-06	0.611909	0.0843449	1.13947	8.35845e-07	0.0886753	-0.11435	0.291701	0.173276	0.578614	0.0810111	1.07622	0.074734	-0.0937091	0.243177
		1	5336	0.323868	0.05826	0.589476	5.11e-06	0.623949	0.0900139	1.15788	6.24338e-07	0.0803932	-0.109984	0.27077	0.217101	0.589769	0.0893182	1.09022	0.0678747	-0.0909338	0.226683
B)
			PREVALENCE 0.01								PREVALENCE (males = 0.0079; females = 0.0045)
			MALES			FEMALES			two-sided t test		MALES			FEMALES			two-sided t test
		Partition	R2_liab (%)	CI_inf (R2_liab)	CI_sup (R2_liab)	R2_liab (%)	CI_inf (R2_liab)	CI_sup (R2_liab)	t	P-value	R2_liab (%)	CI_inf (R2_liab)	CI_sup (R2_liab)	R2_liab (%)	CI_inf (R2_liab)	CI_sup (R2_liab)	t	P-value
		SCZ[noLNL]	0.048	0.03285	0.063184	0.045107	0.029029	0.061184	18.2483	3.3e-73	4.49252	2.64058	6.34447	4.04266	2.43535	5.64998	25.4252	3.72e-138
		SCZ[LNL]	0.0202	0.010501	0.029899	0.018767	0.008454	0.02908	14.0247	2.9e-44	1.97196	0.774207	3.16972	1.53583	0.549102	2.52256	38.9501	2.42e-308
		SCZ[CONC]	0.0141	0.006066	0.022205	0.02242	0.010942	0.033899	-81.8321	0	1.34285	0.341271	2.34443	1.81717	0.742492	2.89185	-44.7486	0
		SCZ[DISC]	0.007	0.001324	0.012602	0.00175	-0.00122	0.00472	113.364	0	0.700022	0.000918	1.39913	0.213654	-0.138402	0.56571	86.1164	0
