# Supplementary material for: Polygenic contribution to the relationship of loneliness and social isolation with schizophrenia
Source: Nat Commun. 2022 Jan 10;13:51. doi: 10.1038/s41467-021-27598-6 (PMC8748758; doi:10.1038/s41467-021-27598-6)
Supplement: Supplementary file 9 — Supplementary Data 6 [file 41467_2021_27598_MOESM9_ESM.xlsx]

## Sheet: SUPP DATA 6
Supplementary Data 6
	Trait	Year	First Author	PMID	Consortium	Type	Sample	Ancestry	Observations
	Schizophrenia	2014	Ripke S	25056061	PGC	Case-Control	82315	European and Asian
	Loneliness MTAG	2018	Day F	29970889	UK Biobank	MTAG Meta-analysis	487647	European
	Major Depression Disorder	2019	Howard DM	30718901	PGC	meta-analysis	500199	European
	Attention and deficit hyperactivity disorder	2019	Demontis D	30478444	PGC	meta-analysis	55374	European
	Autism spectrum disorder	2019	Groove J	30804558	PGC	meta-analysis	46350	European
	Anxiety Disorder	2016	Otowa T	26754954	NeuroGenetics STudy (ANGST)	meta-analysis	18000	European
	Bipolar disorder	2019	Stahl E	31043756	PGC	meta-analysis	46582	European
	Obsessive-Compulsive Disorder	2018	Arnold P	28761083	International Obsessive Compulsive Disorder Foundation Genetics Collaborative (IOCDF-GC) and OCD Collaborative Genetics Association Studies (OCGAS) + PGC	meta-analysis	33925	European
	Alcohol Dependece Disorder	2018	Walters RK	30482948	PGC	meta-analysis	52848	European and African
	Cross-Disorder	2019	Cross-Disorder PGC Workgroup	31835028	PGC	meta-analysis	727126	European	GWAS of traits included: anorexia nervosa, attention-deficit/hyperactivity disorder, autism spectrum disorder, bipolar disorder, major depression, obsessive-compulsive disorder, schizophrenia, and Tourette syndrome
	Neuroticism	2018	Nagel M	29942085	UK Biobank	meta-analysis	449484	European
	Subjetive Well-being	2016	Okbay A	27089181	Social Science Genetic Association Consortium (SSGAC)	meta-analysis	298420	European
	Depressive symptoms	2016	Okbay A	27089181	Social Science Genetic Association Consortium (SSGAC)	meta-analysis	180866	European
	Psychotic experience	2019	Legge S	31553412	UK Biobank	meta-analysis	127966	European
	Educational Attainment	2018	Lee J	30038396	Multiple	meta-analysis	1131881	European
	Body Mass Index	2018	Yengo L	30124842	GIANT + UK Biobank	meta-analysis	693529	European
