# Supplementary material for: Polygenic contribution to the relationship of loneliness and social isolation with schizophrenia
Source: Nat Commun. 2022 Jan 10;13:51. doi: 10.1038/s41467-021-27598-6 (PMC8748758; doi:10.1038/s41467-021-27598-6)
Supplement: Supplementary file 10 — Supplementary Data 7 [file 41467_2021_27598_MOESM10_ESM.xlsx]

## Sheet: LNL-ISO ON SCZ
LNL-ISO ON SCHIZOPHRENIA
MR RESULTS
outcome	exposure	method	nsnp	b	se	pval
Schizophrenia || id:22	LNL-ISO	MR Egger	13	-1.11284	2.36355	0.646959
		Inverse variance weighted	13	1.1145	0.481203	0.0205547
		Weighted median	13	1.37228	0.38313	0.000341299
		Simple mode	13	1.67397	0.688368	0.0316287
		Weighted mode	13	1.73243	0.837947	0.0609608
HETEROGENEITY
outcome	exposure	method	Q	Q_df	Q_pval
Schizophrenia || id:22	LNL-ISO	MR Egger	46.2358	11	2.93744e-06
		Inverse variance weighted	50.131	12	1.32501e-06
PLEIOTROPY
outcome	exposure	egger_intercept	se	pval
Schizophrenia || id:22	LNL-ISO	0.0323601	0.0336155	0.356405
MR-PRESSO
outcome	exposure		Causal Estimate	Sd	T-stat	P-value
Schizophrenia || id:22	LNL-ISO	Beta	1.1145	0.481203	2.31607	0.0390447
		Beta Outlier-corrected	1.45374	0.306551	4.74225	0.0010556
MR-PRESSO results `Outlier Test`
			MR-PRESSO results Global Test RSSobs
RSSobs	Pvalue		[1] 61.16952
0.000456454	0.871
4.54299e-05	1
0.000372212	0.91
1.82589e-07	1
7.31372e-06	1		MR-PRESSO resultsGlobal Test Pvalue
0.00211123	<0,013		[1] "<0.001"
8.82117e-05	1
0.00176628	0.013
0.00294231	<0,013
0.000209401	1
4.2726e-05	1
0.00144163	1
0.000138245	1
MR-PRESSO results `Distortion Test`
MR-PRESSO results `Distortion Test Outliers Indices`
[1] 6 8 9
MR-PRESSO results Distortion Test`Distortion Coefficient`
beta.exposure
-23.3357
MR-PRESSO resultsDistortion Test Pvalue
[1] 0.31
CAUSE
p-value testing that causal model is a better fit: 0.0033
Posterior medians and 95 % credible intervals:
model	gamma	Beta	q
Sharing	NA	1,17 (0,5; 2,31)	0,28 (0,05; 0,56)
Causal	0,61 (0,34; 0,89)	0 (-2,05; 2,03)	0,05 (0; 0,26)

## Sheet: SCZ ON LNL-ISO
SCZ ON LNL-ISO
MR RESULTS
outcome	exposure	method	nsnp	b	se	pval
LNL-ISO	Schizophrenia	MR Egger	69	0.0266094	0.02024	0.193095
		Inverse variance weighted	69	0.0129893	0.00559089	0.0201635
		Weighted median	69	0.0153291	0.00575798	0.00776253
		Simple mode	69	0.0212336	0.0153938	0.172303
		Weighted mode	69	0.0279135	0.0131207	0.0370124
HETEROGENEITY
outcome	exposure	method	Q	Q_df	Q_pval
LNL-ISO	Schizophrenia	MR Egger	173.754	67	2.02029e-11
		Inverse variance weighted	175.026	68	2.20954e-11
PLEIOTROPY
outcome	exposure	egger_intercept	se	pval
LNL-ISO	Schizophrenia	-0.00113599	0.00162193	0.486107
MR-PRESSO
outcome	exposure			Causal Estimate	Sd	T-stat	P-value
LNL-ISO	Schizophrenia	Beta	Raw	0.0129893	0.00559089	2.32329	0.0231617
		Beta Outlier-corrected	Outlier-corrected	0.0127011	0.00499406	2.54325	0.0133339
MR-PRESSO results `Outlier Test`		MR-PRESSO results Global Test RSSobs
RSSobs Pvalue		[1] 180.4144
RSSobs Pvalue
1 5.723594e-06 1
2 1.154109e-08 1
3 1.711370e-05 1
4 2.284082e-05 1		MR-PRESSO resultsGlobal Test Pvalue
7 4.396157e-07 1		[1] "<0.001"
8 4.511255e-06 1
9 1.145005e-05 1
10 3.401426e-06 1
12 3.464325e-06 1
14 3.331203e-05 0.552
15 3.401606e-05 1
16 1.750580e-05 1
17 5.657852e-06 1
18 3.808111e-05 0.138
19 3.919633e-05 1
20 1.205372e-05 1
21 1.057510e-05 1
22 4.198103e-09 1
23 1.113901e-05 1
24 1.596252e-06 1
25 4.107294e-05 0.966
26 6.716447e-07 1
27 8.684524e-06 1
28 1.467266e-05 1
29 1.682517e-05 1
32 3.024283e-05 0.552
33 9.761121e-07 1
34 3.546487e-07 1
37 1.008044e-05 1
38 3.201862e-06 1
39 2.702180e-05 0.621
40 1.053759e-04 <0.069
41 1.110504e-05 1
42 2.079246e-05 1
43 1.266110e-06 1
44 3.754769e-06 1
45 3.396504e-08 1
46 2.590141e-05 0.966
47 4.873660e-06 1
48 7.616213e-06 1
49 1.994450e-06 1
50 2.519593e-07 1
51 7.056186e-07 1
52 8.404682e-06 1
53 8.788048e-09 1
54 1.186568e-07 1
55 1.656823e-05 1
56 2.402336e-05 1
57 1.216182e-05 1
58 1.512290e-05 1
59 2.673352e-07 1
60 1.810221e-05 1
61 1.436014e-06 1
62 2.379653e-07 1
63 2.665786e-05 1
64 9.693598e-07 1
65 3.111363e-07 1
66 3.331950e-05 0.414
67 8.937331e-08 1
68 9.873654e-05 1
69 2.016803e-05 1
70 5.575188e-05 0.345
71 2.293933e-06 1
72 1.430038e-06 1
73 1.960087e-06 1
74 1.354549e-06 1
75 7.045895e-06 1
76 3.087160e-09 1
78 9.288375e-05 <0.069
MR-PRESSO results `Distortion Test`
MR-PRESSO results `Distortion Test Outliers Indices`
[1] 32 69
MR-PRESSO results Distortion Test`Distortion Coefficient`
beta.exposure
2.26847
MR-PRESSO resultsDistortion Test Pvalue
[1] 0.951
CAUSE
p-value testing that causal model is a better fit: 0.0026
Posterior medians and 95 % credible intervals:
	model	gamma	eta	q
[1,]	Sharing	NA	0.02 (0.01, 0.04)	0.34 (0.12, 0.57)
[2,]	Causal	0.01 (0.01, 0.01)	0 (-0.08, 0.08)	0.03 (0, 0.24)

## Sheet: LNL UKBB ON SCZ
LONELINESS UKBB ON SCHIZOPHRENIA
MR RESULTS
outcome	exposure	method	nsnp	b	se	pval
Schizophrenia || id:22	Loneliness_UKBB	MR Egger	14	3.79709	6.00025	0.538722
		Weighted median	14	2.64067	0.94926	0.0054055
		Inverse variance weighted	14	1.36681	1.23282	0.267565
		Simple mode	14	3.62497	1.38102	0.0209919
		Weighted mode	14	3.39467	1.34419	0.0253419
HETEROGENEITY
outcome	exposure	method	Q	Q_df	Q_pval
Schizophrenia || id:22	Loneliness_UKBB	MR Egger	52.6171	12	5e-07
		Inverse variance weighted	53.3704	13	8e-07
PLEIOTROPY
outcome	exposure	egger_intercept	se	pval
Schizophrenia || id:22	Loneliness_UKBB	-0.0131066	0.0316216	0.685835
MR-PRESSO
outcome	exposure			Causal Estimate	Sd	T-stat	P-value
Schizophrenia || id:22	Loneliness_UKBB	Beta	Raw	1.36681	1.23282	1.10869	0.287655
		Beta Outlier-corrected	Outlier-corrected	2.78582	0.759296	3.66895	0.00369638
MR-PRESSO results `Outlier Test`		MR-PRESSO results Global Test RSSobs
RSSobs Pvalue		[1] 61.3204
1 8.753039e-04 0.098
2 3.345331e-04 1
3 4.670621e-05 1
4 4.391925e-04 0.826
5 3.459541e-03 <0.014		MR-PRESSO resultsGlobal Test Pvalue
6 2.879363e-04 1		[1] "<0.001"
7 2.850324e-04 1
8 3.004769e-06 1
10 5.570340e-05 1
12 2.902729e-05 1
13 2.174724e-04 1
14 1.105334e-03 0.014
15 6.131958e-04 1
16 4.044130e-04 0.966
MR-PRESSO results `Distortion Test`
MR-PRESSO results `Distortion Test Outliers Indices`
[1] 5 12
MR-PRESSO results Distortion Test`Distortion Coefficient`
beta.exposure
-50.9369
MR-PRESSO resultsDistortion Test Pvalue
[1] 0.406
CAUSE
p-value testing that causal model is a better fit: 0.014
Posterior medians and 95 % credible intervals:
	model	gamma	eta	q
[1,]	Sharing	NA	2.77 (0.51, 6.59)	0.21 (0.02, 0.5)
[2,]	Causal	1.32 (0.62, 2.02)	-0.02 (-5.11, 4.96)	0.06 (0, 0.27)

## Sheet: SCZ ON LNL UKBB
SCZ ON LNL UKBB
MR RESULTS
outcome	exposure	method	nsnp	b	se	pval
Loneliness_UKBB	Schizophrenia	MR Egger	69	0.0104582	0.008745	0.235947
		Inverse variance weighted	69	0.0079894	0.0021546	0.0002088
		Weighted median	69	0.0043784	0.0023938	0.067386
		Simple mode	69	0.012963	0.0053494	0.0180492
		Weighted mode	69	0.0138308	0.0045416	0.0033053
HETEROGENEITY
outcome	exposure	method	Q	Q_df	Q_pval
Loneliness_UKBB	Schizophrenia	MR Egger	204.922	67	0.000439393
		Inverse variance weighted	206.521	68	0.000554773
PLEO
outcome	exposure	egger_intercept	se	pval
Loneliness_UKBB	Schizophrenia	-0.0005057	0.0006995	0.472168
MR-PRESSO
outcome	exposure			Causal Estimate	Sd	T-stat	P-value
Loneliness_UKBB	Schizophrenia	Beta	Raw	0.00437841	0.00239376	1.82909	0.0717709
		Beta Outlier-corrected	Outlier-corrected	0.00478943	0.00209225	2.28913	0.0253294
MR-PRESSO results `Outlier Test`		MR-PRESSO results Global Test RSSobs
RSSobs Pvalue		[1] 212.7422
1 1.616972e-07 1
2 2.201167e-08 1
3 3.012669e-06 1
4 3.810706e-06 1
7 7.661053e-08 1		MR-PRESSO resultsGlobal Test Pvalue
8 4.102766e-07 1		[1] "<0.001"
9 2.699692e-06 1
10 2.066543e-06 1
12 5.482324e-07 1
14 4.117532e-06 0.966
15 5.633739e-06 1
16 2.945723e-06 1
17 1.242189e-06 1
18 4.944922e-06 0.414
19 5.422855e-06 1
20 4.965179e-06 0.483
21 1.343508e-06 1
22 1.906154e-07 1
23 2.122836e-06 1
24 3.281338e-07 1
25 8.693163e-06 0.276
26 1.314613e-07 1
27 7.854560e-07 1
28 7.239909e-07 1
29 1.363908e-06 1
32 6.864323e-06 0.069
33 8.439451e-08 1
34 3.037520e-07 1
37 1.686691e-06 1
38 4.269504e-07 1
39 7.843667e-06 0.069
40 1.699473e-05 <0.069
41 1.634875e-06 1
42 5.984270e-06 1
43 2.931341e-07 1
44 1.710600e-07 1
45 1.003903e-08 1
46 9.729627e-06 <0.069
47 8.430122e-07 1
48 3.847922e-06 1
49 9.036455e-07 1
50 2.330236e-08 1
51 1.017809e-07 1
52 1.027674e-06 1
53 6.259994e-08 1
54 6.880561e-08 1
55 6.183686e-07 1
56 4.399749e-06 1
57 1.045446e-06 1
58 2.188797e-06 1
59 4.387528e-07 1
60 5.099878e-06 0.414
61 7.609623e-07 1
62 8.621795e-07 1
63 3.610449e-06 1
64 1.781065e-07 1
65 3.438557e-08 1
66 7.633598e-06 0.138
67 2.120467e-08 1
68 1.670791e-05 1
69 1.453431e-06 1
70 8.922207e-06 0.276
71 1.030933e-07 1
72 2.396436e-07 1
73 7.539418e-07 1
74 4.285906e-07 1
75 1.432864e-06 1
76 5.424322e-07 1
78 1.642489e-05 <0.069
MR-PRESSO results `Distortion Test`
MR-PRESSO results `Distortion Test Outliers Indices`
[1] 32 38 69
MR-PRESSO results Distortion Test`Distortion Coefficient`
beta.exposure
-8.58173
MR-PRESSO resultsDistortion Test Pvalue
[1] 0.844
CAUSE
p-value testing that causal model is a better fit: 0.0021
Posterior medians and 95 % credible intervals:
	model	gamma	eta	q
[1,]	Sharing	NA	0.01 (0.01, 0.02)	0.35 (0.15, 0.52)
[2,]	Causal	0 (0, 0.01)	0 (-0.03, 0.03)	0.03 (0, 0.24)

## Sheet: FF VISITS ON SCZ
FREQUENCY FRIENDS AND FAMILY VISITS ON SCHIZOPHRENIA
MR RESULTS
outcome	exposure	method	nsnp	b	se	pval
Schizophrenia || id:22	family visits/social support	MR Egger	19	2.51124	1.69129	0.155902
		Weighted median	19	0.446297	0.256468	0.0818296
		Inverse variance weighted	19	0.486188	0.319803	0.128442
		Simple mode	19	0.291077	0.453241	0.528831
		Weighted mode	19	0.291077	0.430517	0.507565
HETEROGENEITY
outcome	exposure	method	Q	Q_df	Q_pval
Schizophrenia || id:22	family visits/social support	MR Egger	58.1038	17	2.2e-06
		Inverse variance weighted	63.1805	18	6e-07
PLEIOTROPY
outcome	exposure	egger_intercept	se	pval
Schizophrenia || id:22	family visits/social support	-0.0335338	0.0275151	0.239584
MR-PRESSO
outcome	exposure			Causal Estimate	Sd	T-stat	P-value
Schizophrenia || id:22	family visits/social support	Beta	Raw	0.486188	0.319803	1.52027	0.145814
		Beta Outlier-corrected	Outlier-corrected	0.524354	0.191063	2.7444	0.0150549
MR-PRESSO results `Outlier Test`		MR-PRESSO results Global Test RSSobs
RSSobs Pvalue		69.5313
1 1.066433e-04 1
2 1.112113e-05 1
3 9.217071e-08 1
5 5.228075e-07 1
6 5.649158e-05 1		MR-PRESSO resultsGlobal Test Pvalue
7 6.161218e-08 1		[1] "<0.001"
8 1.903833e-04 1
9 1.651229e-04 1
10 2.019823e-04 1
12 2.197770e-07 1
13 3.482035e-04 1
14 1.266137e-03 0.019
15 3.577169e-04 1
16 1.491311e-04 1
17 3.053625e-04 1
18 5.843383e-05 1
20 9.867642e-03 <0.019
21 5.246254e-04 0.779
22 1.564007e-03 0.038
MR-PRESSO results `Distortion Test`
MR-PRESSO results `Distortion Test Outliers Indices`
[1] 12 17 19
MR-PRESSO results Distortion Test`Distortion Coefficient`
beta.exposure
-7.27853
MR-PRESSO resultsDistortion Test Pvalue
[1] 0.856
CAUSE
p-value testing that causal model is a better fit: 0.21
Posterior medians and 95 % credible intervals:
	model	gamma	eta	q
[1,]	Sharing	NA	0.61 (-1.01, 2.5)	0.06 (0, 0.31)
[2,]	Causal	0.21 (0, 0.43)	0.03 (-1.66, 1.83)	0.04 (0, 0.26)

## Sheet: SCZ ON FF VISITS
SCHIZOPHRENIA ON FREQUENCY FRIENDS AND FAMILY VISITS
MR RESULTS
outcome	exposure	method	nsnp	b	se	pval
family visits/social support	Schizophrenia	MR Egger	69	0.0057001	0.0258577	0.826197
		Weighted median	69	0.0071051	0.0072256	0.325449
		Inverse variance weighted	69	0.0052312	0.0070506	0.458115
		Simple mode	69	0.0203394	0.0194659	0.299781
		Weighted mode	69	0.0137641	0.0152449	0.369786
HETEROGENEITY
outcome	exposure	method	Q	Q_df	Q_pval
family visits/social support	Schizophrenia	MR Egger	215.832	67	0
		Inverse variance weighted	215.833	68	0
PLEIOTROPY
outcome	exposure	egger_intercept	se	pval
family visits/social support	Schizophrenia	-3.9e-05	0.0020682	0.985008
MR-PRESSO
outcome	exposure			Causal Estimate	Sd	T-stat	P-value
family visits/social support	Schizophrenia	Beta	Raw	0.0052312	0.00705056	0.741955	0.46067
		Beta Outlier-corrected	Outlier-corrected	0.00862539	0.00610744	1.41228	0.162713
MR-PRESSO results `Outlier Test`		MR-PRESSO results Global Test RSSobs
RSSobs Pvalue		[1] 222.8126
RSSobs Pvalue
1 1.850632e-05 1
2 2.724311e-06 1
3 2.031638e-05 1
4 3.378900e-05 1		MR-PRESSO resultsGlobal Test Pvalue
7 6.214249e-05 0.069		[1] "<0.001"
8 1.084835e-06 1
9 1.051044e-05 1
10 7.428269e-05 1
12 1.841042e-06 1
14 3.795631e-07 1
15 1.330940e-04 <0.069
16 4.350224e-05 1
17 4.999943e-05 0.207
18 3.179153e-07 1
19 5.602172e-08 1
20 1.174383e-05 1
21 6.933940e-06 1
22 2.026400e-05 1
23 2.079775e-07 1
24 6.520344e-06 1
25 2.159370e-04 <0.069
26 7.154303e-07 1
27 2.385802e-05 1
28 1.935134e-05 1
29 8.668467e-07 1
32 1.426300e-05 1
33 6.958541e-06 1
34 1.814508e-05 1
37 2.630516e-06 1
38 1.102141e-05 1
39 6.555908e-06 1
40 5.045690e-05 0.138
41 3.745980e-06 1
42 5.776387e-05 1
43 1.891424e-06 1
44 1.343281e-06 1
45 1.507488e-06 1
46 2.102184e-05 1
47 1.671326e-04 <0.069
48 4.301734e-05 1
49 1.477321e-05 1
50 6.137499e-05 0.138
51 3.860045e-05 0.483
52 2.386905e-08 1
53 3.999996e-05 0.483
54 1.706498e-06 1
55 6.190337e-05 <0.069
56 4.704185e-06 1
57 6.721225e-06 1
58 3.078624e-05 1
59 8.440629e-06 1
60 1.231860e-06 1
61 9.543154e-07 1
62 3.973115e-05 1
63 2.460502e-05 1
64 5.841086e-06 1
65 7.510890e-06 1
66 2.469204e-05 1
67 4.569903e-06 1
68 2.177573e-05 1
69 1.977737e-06 1
70 6.851482e-06 1
71 6.319436e-05 0.414
72 1.735067e-07 1
73 9.255201e-06 1
74 2.231595e-06 1
75 4.840316e-06 1
76 5.248106e-06 1
78 3.015378e-05 1
MR-PRESSO results `Distortion Test`
MR-PRESSO results `Distortion Test Outliers Indices`
[1] 11 21 39 47
MR-PRESSO results Distortion Test`Distortion Coefficient`
beta.exposure
-39.3511
MR-PRESSO resultsDistortion Test Pvalue
[1] 0.659
CAUSE
p-value testing that causal model is a better fit: 0.22
Posterior medians and 95 % credible intervals:
	model	gamma	eta	q
[1,]	Sharing	NA	0.02 (-0.05, 0.1)	0.06 (0, 0.3)
[2,]	Causal	0 (0, 0.01)	0 (-0.08, 0.1)	0.03 (0, 0.24)

## Sheet: N HOUSEHOLD ON SCZ
NUMBER OF PEOPLE IN HOUSEHOLD ON SCHIZOPHRENIA
MR RESULTS
outcome	exposure	method	nsnp	b	se	pval
Schizophrenia || id:22	N household	MR Egger	15	-0.619484	3.03248	0.841296
		Weighted median	15	-0.174638	0.604779	0.772762
		Inverse variance weighted	15	-0.699776	0.718241	0.329912
		Simple mode	15	0.378527	0.945564	0.694964
		Weighted mode	15	0.153715	0.909413	0.868194
HETEROGENEITY
outcome	exposure	method	Q	Q_df	Q_pval
Schizophrenia || id:22	N household	MR Egger	51.555	13	1.6e-06
		Inverse variance weighted	51.5579	14	3.3e-06
PLEIOTROPY
outcome	exposure	egger_intercept	se	pval
Schizophrenia || id:22	N household	-0.0007045	0.0257916	0.978623
MR-PRESSO
outcome	exposure			Causal Estimate	Sd	T-stat	P-value
Schizophrenia || id:22	N household	Beta	Raw	-0.699776	0.718241	-0.974291	0.346447
		Beta Outlier-corrected	Outlier-corrected	-0.577013	0.486577	-1.18586	0.258627
MR-PRESSO results `Outlier Test`		MR-PRESSO results Global Test RSSobs
RSSobs Pvalue		59.3274
1 1.901197e-05 1
2 1.309436e-04 1		MR-PRESSO resultsGlobal Test Pvalue
5 4.736947e-04 0.825		[1] "<0.001"
7 1.204300e-04 1
8 3.264895e-04 1
9 3.340223e-04 1
10 2.668272e-04 1
11 2.682888e-04 1
12 1.204076e-04 1
13 5.915046e-04 1
14 2.759833e-03 <0.015
15 7.874507e-06 1
16 1.863366e-04 1
17 2.290467e-03 <0.015
18 1.408243e-04 1
MR-PRESSO results `Distortion Test`
MR-PRESSO results `Distortion Test Outliers Indices`
[1] 11 14
MR-PRESSO results Distortion Test`Distortion Coefficient`
beta.exposure
-21.2755
MR-PRESSO resultsDistortion Test Pvalue
[1] 0.731
CAUSE
p-value testing that causal model is a better fit: 0.22
Posterior medians and 95 % credible intervals:
	model	gamma	eta	q
[1,]	Sharing	NA	-2.35 (-8.85, 3.95)	0.07 (0, 0.32)
[2,]	Causal	-1.09 (-2.19, 0.01)	-0.09 (-7.01, 6.54)	0.06 (0, 0.27)

## Sheet: SCZ ON N HOUSEHOLD
SCHIZOPHRENIA ON NUMBER OF PEOPLE IN HOUSEHOLD
MR RESULTS
outcome	exposure	method	nsnp	b	se	pval
N household	Schizophrenia	MR Egger	69	-0.0030516	0.0113543	0.788938
		Weighted median	69	-0.010238	0.0038709	0.0081725
		Inverse variance weighted	69	-0.0083364	0.0031013	0.0071881
		Simple mode	69	-0.0103836	0.0089697	0.251067
		Weighted mode	69	-0.0123258	0.0074513	0.102701
HETEROGENEITY
outcome	exposure	method	Q	Q_df	Q_pval
N household	Schizophrenia	MR Egger	102.983	67	0.0031166
		Inverse variance weighted	103.343	68	0.0036988
PLEIOTROPY
outcome	exposure	egger_intercept	se	pval
N household	Schizophrenia	-0.0004396	0.0009082	0.629921
MR-PRESSO
outcome	exposure			Causal Estimate	Sd	T-stat	P-value
N household	Schizophrenia	Beta	Raw	-0.0083364	0.00310134	-2.688	0.00903036
		Beta Outlier-corrected	Outlier-corrected	-0.00632333	0.00267869	-2.36061	0.0212086
MR-PRESSO results `Outlier Test`		MR-PRESSO results Global Test RSSobs
RSSobs Pvalue		[1] 106.0377
1 3.225380e-07 1
2 3.470168e-06 1		MR-PRESSO resultsGlobal Test Pvalue
3 8.155050e-06 1		[1] 0.004
4 4.151881e-08 1
7 1.870002e-06 1
8 1.439658e-07 1
9 5.854398e-06 1
10 6.526319e-06 1
12 9.364000e-06 1
14 3.912267e-07 1
15 7.947349e-06 1
16 3.575373e-07 1
17 3.577200e-07 1
18 3.205337e-06 1
19 4.429179e-06 1
20 1.223622e-06 1
21 1.819649e-07 1
22 1.276413e-07 1
23 8.080036e-06 1
24 1.302738e-05 1
25 6.691863e-06 1
26 2.657472e-06 1
27 5.301009e-07 1
28 4.051678e-06 1
29 1.137781e-07 1
32 6.443906e-07 1
33 1.442371e-07 1
34 8.997304e-06 1
37 6.310328e-07 1
38 5.456290e-06 1
39 7.456559e-07 1
40 1.930093e-08 1
41 2.075647e-05 0.966
42 6.840247e-08 1
43 1.893970e-09 1
44 3.458658e-07 1
45 6.685630e-07 1
46 3.771407e-05 <0.069
47 2.091225e-06 1
48 7.765463e-06 1
49 8.542053e-07 1
50 5.196530e-06 1
51 4.843079e-07 1
52 9.072090e-08 1
53 8.168117e-06 1
54 5.389475e-06 1
55 3.676262e-08 1
56 4.806620e-06 1
57 6.493974e-08 1
58 8.109004e-06 1
59 1.224313e-06 1
60 3.122130e-06 1
61 5.851466e-06 1
62 6.514412e-07 1
63 6.314120e-06 1
64 2.006923e-07 1
65 2.418101e-06 1
66 1.177259e-06 1
67 1.211591e-06 1
68 4.930873e-07 1
69 1.054725e-05 1
70 1.639645e-05 1
71 2.864427e-06 1
72 9.623089e-07 1
73 3.806899e-06 1
74 3.785253e-06 1
75 7.906917e-07 1
76 3.486503e-05 <0.069
78 3.073986e-08 1
MR-PRESSO results `Distortion Test`
MR-PRESSO results `Distortion Test Outliers Indices`
[1] 38 68
MR-PRESSO results Distortion Test`Distortion Coefficient`
beta.exposure
-31.8356
MR-PRESSO resultsDistortion Test Pvalue
[1] 0.275
CAUSE
p-value testing that causal model is a better fit: 0.025
Posterior medians and 95 % credible intervals:
	model	gamma	eta	q
[1,]	Sharing	NA	-0.02 (-0.03, -0.01)	0.3 (0.13, 0.53)
[2,]	Causal	-0.01 (-0.01, 0)	0 (-0.08, 0.04)	0.03 (0, 0.24)

## Sheet: ABLE ON SCZ
ABLE TO CONFIDE ON SCHIZOPHRENIA
MR RESULTS
outcome	exposure	method	nsnp	b	se	pval
Schizophrenia || id:22	able_to_confide	MR Egger	12	-0.667573	1.09044	0.554066
		Weighted median	12	-0.606229	0.198503	0.0022581
		Inverse variance weighted	12	-0.718422	0.218062	0.0009857
		Simple mode	12	-0.559896	0.295053	0.08429
		Weighted mode	12	-0.539437	0.300592	0.100218
HETEROGENEITY
outcome	exposure	method	Q	Q_df	Q_pval
Schizophrenia || id:22	able_to_confide	MR Egger	32.326	10	0.0003533
		Inverse variance weighted	32.3333	11	0.0006742
PLEIOTROPY
outcome	exposure	egger_intercept	se	pval
Schizophrenia || id:22	able_to_confide	-0.0014827	0.0310897	0.962901
MR-PRESSO
outcome	exposure			Causal Estimate	Sd	T-stat	P-value
able_to_confide	Schizophrenia	Beta	Raw	-0.718422	0.218062	-3.29457	0.00714656
		Beta Outlier-corrected	Outlier-corrected	-0.683009	0.145876	-4.68211	0.00114878
MR-PRESSO results `Outlier Test`		MR-PRESSO results Global Test RSSobs
RSSobs Pvalue		[1] 38.06287
RSSobs Pvalue
1 4.281901e-04 0.84
2 4.589717e-04 0.672
3 1.423955e-04 1
4 8.775408e-06 1		MR-PRESSO resultsGlobal Test Pvalue
5 1.278449e-03 0.048		[1] 0.002
6 8.555026e-04 1
8 1.927515e-03 <0.012
9 1.030340e-04 1
10 2.852988e-04 1
11 1.768219e-05 1
12 2.545645e-06 1
13 4.823134e-05 1
MR-PRESSO results `Distortion Test`
MR-PRESSO results `Distortion Test Outliers Indices`
5 7
MR-PRESSO results Distortion Test`Distortion Coefficient`
beta.exposure
-5.18477
MR-PRESSO resultsDistortion Test Pvalue
[1] 0.77
CAUSE
p-value testing that causal model is a better fit: 0.065
Posterior medians and 95 % credible intervals:
	model	gamma	eta	q
[1,]	Sharing	NA	-0.49 (-1.66, 0.42)	0.09 (0, 0.38)
[2,]	Causal	-0.19 (-0.33, -0.05)	0 (-1.26, 1.25)	0.04 (0, 0.26)

## Sheet: SCZ ON ABLE
SCHIZOPHRENIA ON ABLE TO CONFIDE
MR RESULTS
outcome	exposure	method	nsnp	b	se	pval
Able to confide	Schizophrenia	MR Egger	69	-0.0142849	0.0339257	0.675056
		Weighted median	69	-0.0172902	0.0101219	0.0875993
		Inverse variance weighted	69	-0.0122849	0.0092502	0.184158
		Simple mode	69	-0.0339174	0.0276697	0.224505
		Weighted mode	69	-0.0360537	0.0283011	0.207024
HETEROGENEITY
outcome	exposure	method	Q	Q_df	Q_pval
Able to confide	Schizophrenia	MR Egger	127.879	67	1.09e-05
		Inverse variance weighted	127.886	68	1.53e-05
PLEIOTROPY
outcome	exposure	egger_intercept	se	pval
Able to confide	Schizophrenia	0.0001664	0.0027135	0.951294
MR-PRESSO
outcome	exposure			Causal Estimate	Sd	T-stat	P-value
Able to confide	Schizophrenia	Beta	Raw	-0.0122849	0.00925025	-1.32806	0.188599
		Beta Outlier-corrected	Outlier-corrected	NA	NA	NA	NA
MR-PRESSO results `Outlier Test`		MR-PRESSO results Global Test RSSobs
RSSobs Pvalue		[1] 131.8016
1 2.733848e-05 1
2 1.997842e-05 1
3 3.397097e-05 1
4 4.327193e-06 1
7 9.408635e-06 1		MR-PRESSO resultsGlobal Test Pvalue
8 2.421656e-05 1		[1] "<0.001"
9 5.797369e-05 1
10 1.045042e-06 1
12 1.477526e-05 1
14 8.162899e-08 1
15 2.162540e-05 1
16 8.935373e-05 1
17 5.352559e-05 1
18 5.804506e-07 1
19 1.185204e-04 1
20 2.571315e-07 1
21 5.601027e-06 1
22 8.085939e-08 1
23 6.534835e-06 1
24 2.522900e-05 1
25 1.193606e-06 1
26 2.595019e-05 1
27 1.615003e-05 1
28 5.385072e-05 1
29 1.699571e-04 0.69
32 2.754959e-06 1
33 3.381691e-05 1
34 6.413093e-06 1
37 1.045668e-05 1
38 2.380222e-06 1
39 1.857772e-05 1
40 1.158835e-04 0.552
41 4.843556e-05 1
42 9.307719e-05 1
43 1.135946e-05 1
44 6.732277e-05 1
45 1.314422e-05 1
46 1.333409e-04 0.345
47 6.730597e-06 1
48 2.092816e-05 1
49 2.694201e-06 1
50 1.416148e-06 1
51 1.820678e-10 1
52 4.385762e-05 1
53 2.675329e-05 1
54 2.844003e-05 1
55 1.375661e-04 0.069
56 1.413484e-05 1
57 3.364754e-05 1
58 2.396634e-05 1
59 1.504532e-04 0.138
60 6.657416e-07 1
61 5.520603e-06 1
62 5.586754e-04 0.207
63 9.645924e-05 1
64 6.129995e-06 1
65 9.283308e-07 1
66 6.175807e-06 1
67 1.030452e-05 1
68 1.482173e-05 1
69 8.026320e-05 1
70 3.170378e-04 0.069
71 3.925402e-06 1
72 7.576693e-06 1
73 5.501511e-06 1
74 1.135156e-05 1
75 8.918008e-06 1
76 9.935702e-05 1
78 1.012552e-04 0.897
MR-PRESSO results `Distortion Test`
MR-PRESSO results `Distortion Test Outliers Indices`
No significant outliers
MR-PRESSO results Distortion Test`Distortion Coefficient`
beta.exposure
NA
MR-PRESSO resultsDistortion Test Pvalue
NA
CAUSE
p-value testing that causal model is a better fit: 0.032
Posterior medians and 95 % credible intervals:
	model	gamma	eta	q
[1,]	Sharing	NA	-0.04 (-0.12, 0)	0.15 (0.01, 0.42)
[2,]	Causal	-0.01 (-0.02, 0)	0 (-0.17, 0.1)	0.03 (0, 0.25)
